# Supplementary material for: Establishment and Thorough Characterization of Xenograft (PDX) Models Derived from Patients with Pancreatic Cancer for Molecular Analyses and Chemosensitivity Testing
Source: Cancers (Basel). 2023 Dec 8;15(24):5753. doi: 10.3390/cancers15245753 (PMC10741928; doi:10.3390/cancers15245753)
Supplement: Supplementary file 1 [file cancers-15-05753-s001.zip]

Archive with 2 entries (2 files):
- Behrens_Cancers2023_SuppFigures.pdf
- Behrens_Cancers2023_SuppTables.xlsx
